# Supplementary material for: Spatial Study of TLR4, TLR5 and TLR9 in Gastric Premalignant Lesions Before and After Helicobacter pylori Eradication
Source: Int J Mol Sci. 2025 Apr 25;26(9):4059. doi: 10.3390/ijms26094059 (PMC12072049; doi:10.3390/ijms26094059)
Supplement: Supplementary file 1 [file ijms-26-04059-s001.zip]

Archive with 1 entries (1 files):
- ijms-3590905-supplementary.pdf
